# Supplementary material for: Natural Diversity of Cuticular Pheromones in a Local Population of Drosophila after Laboratory Acclimation
Source: Insects. 2024 Apr 15;15(4):273. doi: 10.3390/insects15040273 (PMC11050499; doi:10.3390/insects15040273)
Supplement: Supplementary file 1 [file insects-15-00273-s001.zip]

Archive with 1 entries (1 files):
- insects-2924678-supplementary.pdf
